# Supplementary material for: A Quantitative Environmental Risk Assessment for Microplastics in Sewage Sludge Applied to Land
Source: Environ Sci Technol. 2025 Oct 20;59(49):26526–38. doi: 10.1021/acs.est.5c08026 (PMC12713786; doi:10.1021/acs.est.5c08026)
Supplement: Supplementary file 1 [file es5c08026_si_001.zip]

Archive with 7 entries (7 files):
- 2_Supporting information.docx
- Cover sheet for SI files.docx
- MPs_in_sludge_amended_soils_light.csv
- sludge_conc_light.csv
- SSD_and_EED_fit.Rmd
- SSD_and_EED_fit_article.pdf
- SSD_dataset_simplified_r.csv
