# Supplementary material for: A Quantitative Environmental Risk Assessment for Microplastics in Sewage Sludge Applied to Land
Source: Environ Sci Technol. 2025 Oct 20;59(49):26526–38. doi: 10.1021/acs.est.5c08026 (PMC12713786; doi:10.1021/acs.est.5c08026)
Supplement: Supplementary file 1 [file es5c08026_si_001.zip › MPs_in_sludge_amended_soils_light.csv]

cat	unit	conc	type	ref
a	Mps_per_kg_soil	383	SAS low	Adhikari2024
a	Mps_per_kg_soil	500	SAS medium	Adhikari2024
a	Mps_per_kg_soil	361	SAS high	Adhikari2024
b	Mps_per_kg_soil	117	field ctrls	Adhikari2024
a	Mps_per_kg_soil	1969	SAS	Amirhosseni 2023
a	Mps_per_kg_soil	1832	SAS	Amirhosseni 2023
a	Mps_per_kg_soil	2057	SAS	Amirhosseni 2023
b	Mps_per_kg_soil	292	ctrls fields	Amirhosseni 2023
b	Mps_per_kg_soil	1454	ctrls fields	Amirhosseni 2023
b	Mps_per_kg_soil	1657	ctrls fields	Amirhosseni 2023
a	Mps_per_kg_soil	1735	SAS	Beni2023
a	Mps_per_kg_soil	1035	SAS	Beni2023
b	Mps_per_kg_soil	635	ctrls fields	Beni2023
b	Mps_per_kg_soil	500	ctrls fields	Beni2023
b	Mps_per_kg_soil	200	ctrls fields	Corradini 2019
a	Mps_per_kg_soil	1000	SAS 1 application	Corradini 2019
a	Mps_per_kg_soil	1600	SAS 2 application	Corradini 2019
a	Mps_per_kg_soil	1800	SAS 3 application	Corradini 2019
a	Mps_per_kg_soil	2400	SAS 4 application	Corradini 2019
a	Mps_per_kg_soil	3400	SAS 5 application	Corradini 2019
a	Mps_per_kg_soil	21.5	SAS	Crossman 2020
a	Mps_per_kg_soil	158.5	SAS	Crossman 2020
a	Mps_per_kg_soil	419.5	SAS	Crossman 2020
b	Mps_per_kg_soil	4	Ctrls soil	Crossman 2020
a	Mps_per_kg_soil	380	SAS	Heerey 2023
a	Mps_per_kg_soil	270	SAS	Heerey 2023
b	Mps_per_kg_soil	90	Ctrl fields	Heerey 2023
a	Mps_per_kg_soil	12095	SAS	Klemmensen2024
a	Mps_per_kg_soil	12687	SAS	Klemmensen2024
a	Mps_per_kg_soil	13906	SAS	Klemmensen2024
b	Mps_per_kg_soil	0.34	ctrl	Piehl2018
a	Mps_per_kg_soil	892	SAS	Radford 2023
b	Mps_per_kg_soil	679	Ctrl fields	Radford 2023
b	Mps_per_kg_soil	159	Ctrl fields	Ragoobur 2021
b	Mps_per_kg_soil	90	Ctrl fields	Ragoobur 2021
b	Mps_per_kg_soil	247	Ctrl fields	Ragoobur 2021
b	Mps_per_kg_soil	78	Ctrl fields avg	Schell 2022
a	Mps_per_kg_soil	267	SAS	Schell 2022
a	Mps_per_kg_soil	213	SAS	Schell 2022
a	Mps_per_kg_soil	14610	SAS	Tagg 2022
b	Mps_per_kg_soil	6360	Ctrl fields	Tagg 2022
a	Mps_per_kg_soil	604	SAS	Tran 2023
a	Mps_per_kg_soil	494	SAS	Tran 2023
a	Mps_per_kg_soil	248	SAS	Tran 2023
b	Mps_per_kg_soil	70	Ctrl fields	Tran 2023
a	Mps_per_kg_soil	5190	SAS	van den Berg 2020
b	Mps_per_kg_soil	2030	Ctrl fields	van den Berg 2020
b	Mps_per_kg_soil	40.2	ctrl	Yang2021
a	Mps_per_kg_soil	149.2	SAS, FSS1	Yang2021
a	Mps_per_kg_soil	68.6	SAS, FSS2	Yang2021
a	Mps_per_kg_soil	73.1	SAS, DSS	Yang2021
b	Mps_per_kg_soil	3350	ctrl	Yi2023
a	Mps_per_kg_soil	4301	SAS, 25t/ha	Yi2023
a	Mps_per_kg_soil	4629	SAS, 50 t/ha	Yi2023
a	Mps_per_kg_soil	5030	SAS, 100t/ha	Yi2023
a	Mps_per_kg_soil	5964	SAS, 200 t/ha	Yi2023
a	Mps_per_kg_soil	25595	SAS	Zhang and Liu 2018
a	Mps_per_kg_soil	11220	SAS	Zhang and Liu 2018
a	Mps_per_kg_soil	24750	SAS	Zhang and Liu 2018
a	Mps_per_kg_soil	11065	SAS	Zhang and Liu 2018
a	Mps_per_kg_soil	182.9	SAS	Zhang2020a
a	Mps_per_kg_soil	36.3	SAS	Zhang2020a
b	Mps_per_kg_soil	2.5	Ctrl	Zhang2020a
a	Mps_per_kg_soil	1170	SAS	Zubris2005
a	Mps_per_kg_soil	1250	SAS	Zubris2005
a	Mps_per_kg_soil	1170	SAS	Zubris2005
a	Mps_per_kg_soil	1000	SAS	Zubris2005
a	Mps_per_kg_soil	500	SAS	Zubris2005
a	Mps_per_kg_soil	660	SAS	Zubris2005
a	Mps_per_kg_soil	830	SAS	Zubris2005
a	Mps_per_kg_soil	920	SAS	Zubris2005
b	Mps_per_kg_soil	80	ctrl	Zubris2005
b	Mps_per_kg_soil	80	ctrl	Zubris2005
