# Supplementary material for: A Quantitative Environmental Risk Assessment for Microplastics in Sewage Sludge Applied to Land
Source: Environ Sci Technol. 2025 Oct 20;59(49):26526–38. doi: 10.1021/acs.est.5c08026 (PMC12713786; doi:10.1021/acs.est.5c08026)
Supplement: Supplementary file 1 [file es5c08026_si_001.zip › sludge_conc_light.csv]

study	country	sludge type	conc	unit	potentially_applied_to_land
Chand et al 2021	Sweden	Digested sludge	6360	nb/g (dw)	yes
Chen et al 2020	China	Conventional thermophilic composted sludge	70.783	nb/g (dw)	yes
Chen et al 2020	China	Hyperthermophilic composted sludge	41.565	nb/g (dw)	yes
Corradini et al 2019	Chile	dewatered, dried sludge (end product)	34	nb/g (dw)	yes
Crossman et al 2020	Canada	Biosolid	8.68	nb/g (dw)	yes
Crossman et al 2020	Canada	Biosolid	11.47	nb/g (dw)	yes
Crossman et al 2020	Canada	Biosolid	14.41	nb/g (dw)	yes
Edo et al 2020	Spain	Heat dried anaerobically digested sludge	165	nb/g (dw)	yes
Harley-Nyang et al 2022	England	Anaerobically digested biosolid	97.2	nb/g (dw)	yes
Harley-Nyang et al 2022	England	Anaerobically digested sludge	180.7	nb/g (dw)	yes
Harley-Nyang et al 2022	England	Lime stabilised biosolid	37.7	nb/g (dw)	yes
Hayany et al 2020	Morocco	Dewatered sludge	36	nb/g (dw)	yes
Hayany et al 2020	Morocco	Fresh sludge	40.5	nb/g (dw)	yes
Hernandez-Arenas et al 2021	Spain	-	17.8	nb/g (dw)	yes
Hernandez-Arenas et al 2021	Spain		27.8	nb/g (dw)	yes
Hernandez-Arenas et al 2021	Spain		47.13	nb/g (dw)	yes
Horton et al 2021	England	Advanced anaerobically digested sludge	500	nb/g (dw)	yes
Horton et al 2021	England	Advanced anaerobically digested sludge	2600	nb/g (dw)	yes
Horton et al 2021	England	Advanced anaerobically digested sludge	7652	nb/g (dw)	yes
Horton et al 2021	England	Conventionally digested sludge	2062.8	nb/g (dw)	yes
Horton et al 2021	England	Lime stabilised sludge	2541	nb/g (dw)	yes
Lares et al 2018	Finland	Digested sludge	170.9	nb/g (dw)	yes
Li et al 2018	China	Dewatered sludge	11.85	nb/g (dw)	yes
Li et al 2018	China	Dewatered sludge	14.39	nb/g (dw)	yes
Li et al 2018	China	Dewatered sludge	16.52	nb/g (dw)	yes
Li et al 2018	China	Dewatered sludge	18.61	nb/g (dw)	yes
Li et al 2018	China	Dewatered sludge	20.85	nb/g (dw)	yes
Li et al 2018	China	Dewatered sludge	23.34	nb/g (dw)	yes
Li et al 2018	China	Dewatered sludge	26.24	nb/g (dw)	yes
Li et al 2018	China	Dewatered sludge	30.12	nb/g (dw)	yes
Li et al 2018	China	Dewatered sludge	36.5	nb/g (dw)	yes
Li et al 2022	China	Anaerobically digested sludge	7.5	nb/g (dw)	yes
Li et al 2022	China	Fully composted sludge	1.5	nb/g (dw)	yes
Li et al 2022	China	Hydrolysed sludge	5.4	nb/g (dw)	yes
Li et al 2022	China	Thermally dried sludge	10.6	nb/g (dw)	yes
Lusher et al 2017	Norway	BRA II, tertiary, stabilised and dewatered; sludge application	19.7818	nb/g (dw)	yes
Lusher et al 2017	Norway	BRA, tertiary, stabilised and dewatered; sludge application	3.2718	nb/g (dw)	yes
Lusher et al 2017	Norway	FREVAR, secondary, stabilised and dewatered	8.2046	nb/g (dw)	yes
Lusher et al 2017	Norway	HIAS, secondary, stabilised and dewatered; sludge application	2.4664	nb/g (dw)	yes
Lusher et al 2017	Norway	IVAR, secondary, stabilised and dewatered; sludge application	2.8187	nb/g (dw)	yes
Lusher et al 2017	Norway	TAU, secondary, dewatered sludge	2.9194	nb/g (dw)	yes
Lusher et al 2017	Norway	VEAS I, tertiary, stabilised and dewatered; sludge application	1.7114	nb/g (dw)	yes
Lusher et al 2017	Norway	VEAS II, tertiary, stabilised and dewatered; sludge application	2.9194	nb/g (dw)	yes
Mahon et al 2017a	Ireland	Anaerobically digested sludge	2.743	nb/g (dw)	yes
Mahon et al 2017a	Ireland	Anaerobically digested sludge	5.156	nb/g (dw)	yes
Mahon et al 2017a	Ireland	Lime stabilised sludge	10.012	nb/g (dw)	yes
Mahon et al 2017a	Ireland	Lime stabilised sludge	14.064	nb/g (dw)	yes
Mahon et al 2017a	Ireland	Thermally dried sludge	4.197	nb/g (dw)	yes
Mahon et al 2017a	Ireland	Thermally dried sludge	6.504	nb/g (dw)	yes
Mahon et al 2017a	Ireland	Thermally dried sludge	10.012	nb/g (dw)	yes
Mahon et al 2017a	Ireland	Thermally dried sludge	15.396	nb/g (dw)	yes
Petroody et al 2021	Iran	aerobically digested sludge	238	nb/g (dw)	yes
Petroody et al 2021	Iran	Dewatered aerobically digested sludge	129	nb/g (dw)	yes
Rasmussen et al 2021	Sweden	Digested sludge	1401	nb/g (dw)	yes
Salmi et al 2021	Finland	Dewatered anaerobically digested sludge	9379	nb/g (dw)	yes
Schell et al 2022	Spain	Final biosolid	7.08	nb/g (dw)	yes
Tagg et al 2022	Germany	Sewage sludge	97.66	nb/g (dw)	yes
Wisniowska et al 2018	Poland	Digested sludge	62.6	nb/g (dw)	yes
Wisniowska et al 2018	Poland	Stabilised sludge	6.7	nb/g (dw)	yes
Wisniowska et al 2018	Poland	Stabilised sludge	15.8	nb/g (dw)	yes
Wisniowska et al 2018	Poland	Stabilised sludge	21.7	nb/g (dw)	yes
Wisniowska et al 2018	Poland	Stabilised sludge	28.3	nb/g (dw)	yes
Wisniowska et al 2018	Poland	Stabilised sludge	52.6	nb/g (dw)	yes
Xu et al 2020	China	Anaerobically digested dehydrated sludge	4.044	nb/g (dw)	yes
Yang et al 2021a	China	Final dewatered sludge (S2)	12.34	nb/g (dw)	yes
Yuan et al 2022	China	Sludge cake: dehydrated sludge [S5]	12.04	nb/g (dw)	yes
Yuan et al 2022	China	Sludge cake: dehydrated sludge [S5]	13.04	nb/g (dw)	yes
Yuan et al 2022	China	Sludge cake: dehydrated sludge cake [S5]	6.32	nb/g (dw)	yes
Yuan et al 2022	China	Sludge cake: final dehydrated sludge [S5]	7.69	nb/g (dw)	yes
Yuan et al 2022	China	Sludge cake: final dehydrated sludge [S5]	9.84	nb/g (dw)	yes
Zhang et al 2021a	China	Dewatered sludge	12.73	nb/g (dw)	yes
Ziajahromi et al 2021	Australia	Digested (biosolids)	48.5	nb/g (dw)	yes
Ziajahromi et al 2021	Australia	Digested (biosolids)	56.5	nb/g (dw)	yes
Ziajahromi et al 2021	Australia	Stabilized (biosolids)	51.2	nb/g (dw)	yes
