# Supplementary material for: A Quantitative Environmental Risk Assessment for Microplastics in Sewage Sludge Applied to Land
Source: Environ Sci Technol. 2025 Oct 20;59(49):26526–38. doi: 10.1021/acs.est.5c08026 (PMC12713786; doi:10.1021/acs.est.5c08026)
Supplement: Supplementary file 1 [file es5c08026_si_001.zip › SSD_and_EED_fit.Rmd]

---
title: |
       | Environmental Exposure Distributions (EED) 
       | of MPs in sludge and sludge-amended soils 
       | 
       | and
       |
       | Species sensitivity distribution (SSD)
       | of MPs to soils species
       | 
       | and MC2D simulations from those distributions^[Research article: "A quantitative environmental risk assessment for microplastics in sewage sludge applied to land"]
       
author: "Paul Boisseaux, Marie-Laure Delignette-Muller, Tamara Galloway"
date: "`r Sys.Date()`"
output:
   pdf_document:
      fig_caption: true
      number_sections: true
---


```{r, echo = FALSE}
# Definition of default options for chunks
knitr::opts_chunk$set(echo = TRUE, warning = FALSE, message = FALSE,
                      fig.width = 5, fig.height = 5)

```


```{r}
### abbreviation: MPs: microplastics 
### abbreviation: SSD: Species sensitivity distributions
### abbreviation: EED: Environmental Exposure Distributions
### abbreviation: SAS: sludge-amended soils
### abbreviation: MC2D: Two dimensional Monte carlo simulations
```


\newpage 
<!-- % adds new page after title -->
\tableofcontents 
<!-- # adds table of contents -->
\newpage 

```{r, echo = TRUE, include = TRUE, eval = TRUE, message = FALSE, warning = FALSE}
# Loading of required packages
library(fitdistrplus)
library(mc2d)
library(actuar)
library(ggplot2)
library(dplyr)
```


# EED
## Boxplots of Control soils and SAS 
<!-- abbreviation: SAS: sludge-amended soils -->


```{r}
# Definition of the seed of the random number generator 
# to make the results reproducible
set.seed(123) 
a <- read.csv("MPs_in_sludge_amended_soils_light.csv", 
              header = TRUE, row.names = NULL, stringsAsFactors = TRUE)
# conc are in nb/kg dw

a$conc_nb_g <- a$conc/1000 # we change to nb/g
# this is because smaller numerical values are better handled in R

# Modification of names of cat modalities
levels(a$cat) <- c("SAS", "ctrl")
boxplot(conc_nb_g ~ cat, data = a)
boxplot(log(conc_nb_g) ~ cat, data = a)

# Wilcoxon test
wilcox.test(conc_nb_g ~ cat, alternative = "two.sided", exact = FALSE, data = a)
# T test
t.test(log(a$conc_nb_g) ~ a$cat, var.equal = TRUE)

# -> SAS have significantly more MPs than ctrl fields
```


## EED of SAS: model fits (Burr, log-normal, log-logistic, weibull, gamma)

```{r}

###### SUBSET of SAS only (ie ctrls excluded):
a_sas <- subset(a, cat =="SAS") # we keep only lands spread with sludge (ie, we exclude ctrl fields)

# definition of the variable on which distributions will be fitted
conc_nb_g_sas <- a_sas$conc_nb_g

### Try to fit the data with different distributions
(fLN_eed_sas <- try(fitdist(conc_nb_g_sas, "lnorm"))) # log-normal fit 
(fLL_eed_sas <- try(fitdist(conc_nb_g_sas,"llogis"))) # log-logistic fit  
(fB_eed_sas <- try(fitdist(conc_nb_g_sas, "burr"))) # Burr fit
(fW_eed_sas <- try(fitdist(conc_nb_g_sas, "weibull"))) # Weibull fit 
(fG_eed_sas <- try(fitdist(conc_nb_g_sas, "gamma"))) # gamma fit

# Comparison of fits, except Burr that fails
gofstat(list(fLN_eed_sas, 
             fLL_eed_sas, 
             fW_eed_sas,
             fG_eed_sas), 
        fitnames = c("log-normal", 
                     "log-logistic", 
                     "Weibull",
                     "gamma"))

# We select the distribution having the lowest AIC, which is: Log-normal
```

```{r}
# Comparison of fits on cumulative distribution functions
# on a log scale of concentration for a better visualization
cdfcomp(list(fLN_eed_sas, 
             fLL_eed_sas,
             fW_eed_sas,
             fG_eed_sas
             ), legendtext=c("log-normal", 
                     "log-logistic", 
                     "weibull",
                     "gamma"),
        xlab="nb/g dw in log scale", xlogscale = TRUE)


# Bootstrap of the best fit (lognormal distribution):
bLN_eed_sas <- bootdist(fLN_eed_sas, bootmethod = "param", niter=1001)
(EED_SAS_LN <- quantile(bLN_eed_sas, probs =  c(0.05, 0.5, 0.95)))

## !! Caution, point estimate from the fit AND the median of bootstrap estimates are different !!

# For comparison, median on empirical data
median(conc_nb_g_sas) 
```


## EED of Control soils: model fits (Burr, log-normal, log-logistic, weibull, gamma)

```{r}
########## Selection of control soils
a_ctrls <- subset(a, cat =="ctrl")

# definition of the variable on which distributions will be fitted
conc_nb_g_ctrls <- a_ctrls$conc_nb_g

### Try to fit the data with different distributions
(fLN_eed_ctrls <- try(fitdist(conc_nb_g_ctrls, "lnorm"))) # log-normal fit 
(fLL_eed_ctrls <- try(fitdist(conc_nb_g_ctrls,"llogis"))) # log-logistic fit  
(fB_eed_ctrls <- try(fitdist(conc_nb_g_ctrls, "burr"))) # Burr fit
(fW_eed_ctrls <- try(fitdist(conc_nb_g_ctrls, "weibull"))) # Weibull fit 
(fG_eed_ctrls <- try(fitdist(conc_nb_g_ctrls, "gamma"))) # gamma fit


gofstat(list(fLN_eed_ctrls, 
             fLL_eed_ctrls, 
             fB_eed_ctrls,
             fW_eed_ctrls,
             fG_eed_ctrls), 
        fitnames = c("log-normal", 
                     "log-logistic", 
                     "Burr",
                     "Weibull",
                     "gamma"))

# We select the distribution having the lowest AIC, which is: Weibull
```


```{r}
# Comparison of fits on cumulative distribution functions
# on a log scale of concentration for a better visualization
cdfcomp(list(fLN_eed_ctrls, 
             fLL_eed_ctrls,
             fB_eed_ctrls,
             fW_eed_ctrls,
             fG_eed_ctrls
             ), legendtext=c("log-normal", 
                     "log-logistic", 
                     "burr",
                     "weibull",
                     "gamma"),
        xlab="nb/g dw in log scale", xlogscale = TRUE)

summary(fW_eed_ctrls)

# Bootstrap of the model:
bW_eed_ctrls <- bootdist(fW_eed_ctrls, bootmethod = "param", niter=1001)
(EED_ctrls_W<- quantile(bW_eed_ctrls, probs =  c(0.05, 0.5, 0.95)))

## !! Caution, point estimate from the fit AND the median of bootstrap estimates are different !!

# For comparison, median on empirical data
median(conc_nb_g_ctrls) 
```

## EED sludge (Burr, log-normal, log-logistic, weibull, gamma)
### Undiluted concentrations (treated/stabilised sludge that could potentially be applied to lands)

```{r}
b <- read.csv("sludge_conc_light.csv", stringsAsFactors = TRUE)
# file is already excluded from other units than mass/mass dw

sludge_conc_nb_g <- b$conc # here the units are already in nb/g dw

### Fit the data with different distributions:

(fLN_eed_sludge <- try(fitdist(sludge_conc_nb_g,"lnorm"))) # log-normal fit 
(fLL_eed_sludge <- try(fitdist(sludge_conc_nb_g,"llogis"))) # log-logistic fit 
(fB_eed_sludge <- try(fitdist(sludge_conc_nb_g, "burr"))) # Burr fit
(fW_eed_sludge <- try(fitdist(sludge_conc_nb_g, "weibull"))) # Weibull fit 
(fG_eed_sludge <- try(fitdist(sludge_conc_nb_g, "gamma"))) # gamma fit

gofstat(list(fLN_eed_sludge, 
             fLL_eed_sludge, 
             fB_eed_sludge,
             fW_eed_sludge), 
        fitnames = c("log-normal", 
                     "log-logistic", 
                     "burr",
                     "weibull"))

# We select the distribution having the lowest AIC, which is: Burr
```

```{r}

# Comparison of fits on cumulative distribution functions
# on a log scale of concentration for a better visualization
cdfcomp(list(fLN_eed_sludge, 
             fLL_eed_sludge,
             fB_eed_sludge,
             fW_eed_sludge
             ), legendtext=c("log-normal", 
                     "log-logistic", 
                     "burr",
                     "weibull"),
        xlab="nb/g dw in log scale", xlogscale=TRUE)

# Estimates from the bootstrap:
bB_eed_sludge <- bootdist(fB_eed_sludge, bootmethod = "param", niter=1001)
(EED_sludge_B <- quantile(bB_eed_sludge, probs =  c(0.01,0.02, 0.05, 0.5, 0.95)))

# For comparison, median on empirical data
median(sludge_conc_nb_g) 
```


# SSD on soil species (log-normal, log-logistic and Burr)
## Averaged by species

```{r}
d <- read.csv("SSD_dataset_simplified_r.csv", header = TRUE, sep = ",", stringsAsFactors = TRUE)

# b$NOEC_eq_nb_kg # values already normalized in the spreadsheet as nb_kg divided by overall UFs
# NOEC_eq correspond to doses that do not induce effect on a chronic exposure basis 
# for the least severe endpoint category, accounting for uncertainties factor harmonization.
# So it is a conservative toxicological value.

d$NOEC_eq_nb_g <- d$NOEC_eq_nb_kg/1000 # to not have high numerical values for better handling in R, it is better to use nb/g concentrations.

# calculate the geometric mean by species:
res <- d %>% 
  group_by(Entity) %>% 
  summarize(X = exp(mean(log(NOEC_eq_nb_g)))) # note: log here is neperian logarithm
# the resulting NOEC_eq geometric means in nb/g are in res$X
# write.csv(res, "res.csv")


#### Fit of distributions:

(fLN_ssd_avg <- try(fitdist(res$X,"lnorm"))) # log-normal fit
(fLL_ssd_avg <- try(fitdist(res$X,"llogis"))) # log-logistic fit
(fB_ssd_avg <- try(fitdist(res$X,"burr"))) # Burr fit

gofstat(list(fLN_ssd_avg,
             fLL_ssd_avg,
             fB_ssd_avg), 
        fitnames = c("log-normal",
                     "log-logistic",
                     "burr"))

# Based on the AIC: the log-normal fit is the best. So it is selected.

# Comparison of fits on cumulative distribution functions
# on a log scale of concentration for a better visualization
cdfcomp(list(fLN_ssd_avg,
             fLL_ssd_avg,
             fB_ssd_avg), 
        legendtext=c("log-normal", "log-logistic", "burr"),
        xlab="nb/g dw in log scale",
        xlogscale = TRUE)


# Estimates of the bootstrap:
bLN_ssd_avg <- bootdist(fLN_ssd_avg, bootmethod = "param", niter=1001) 
(estimates<- quantile(bLN_ssd_avg, 
                      probs = c(0.05, 0.1, 0.2, 0.3, 0.4, 0.5, 0.95)))

```

# Monte Carlo simulations for different sludge dilution factors
## Uncertainty dimension

```{r}

# specification of uncertainty and variability dimensions
ndunc(1001)
ndvar(1001)

# Retrieval of the bootstrap results for sludge 
# (from the fit of the Burr distribution)
boot_sludge_conc <- bB_eed_sludge

# uncertainty on the exposition
expo_conc_shape1 <- mcdata(boot_sludge_conc$estim$shape1, type = "U")
expo_conc_shape2 <- mcdata(boot_sludge_conc$estim$shape2, type = "U")
expo_conc_scale <- mcdata(boot_sludge_conc$estim$scale, type = "U")

# Retrieval of the bootstrap results for SSD 
# (from the fit of the lognormal distribution)
boot_NOEC_eq_nb_g <- bLN_ssd_avg

# uncertainty on the tox value
NOEC_eq_nb_g_meanlog <- mcdata(boot_NOEC_eq_nb_g$estim$meanlog, type = "U")
NOEC_eq_nb_g_sdlog <- mcdata(boot_NOEC_eq_nb_g$estim$sdlog, type = "U")

```

## Code to simulate variability conditionally to uncertainty (on 1 scenario)

```{r}
# variability on the exposition
expo_conc <- mcstoc(rburr, type = "VU", shape1 = expo_conc_shape1, 
                    shape2 = expo_conc_shape2, scale = expo_conc_scale)

summary(expo_conc)
plot(log10(expo_conc))

# variability on the tox value
tox_value <- mcstoc(rlnorm, type = "VU", meanlog = NOEC_eq_nb_g_meanlog, 
                    sdlog = NOEC_eq_nb_g_sdlog)
summary(tox_value)
plot(log10(tox_value))

# species in the SSD affected by the exposition
affected_dil1 <- expo_conc > tox_value
summary(affected_dil1)

```

## Repeats for 17 dilution scenarios

```{r}
affected_dil2 <- expo_conc / 2 > tox_value
affected_dil3 <- expo_conc / 3 > tox_value
affected_dil4 <- expo_conc / 4 > tox_value
affected_dil5 <- expo_conc / 5 > tox_value
affected_dil6 <- expo_conc / 6 > tox_value
affected_dil7 <- expo_conc / 7 > tox_value
affected_dil8 <- expo_conc / 8 > tox_value
affected_dil9 <- expo_conc / 9 > tox_value
affected_dil10 <- expo_conc / 10 > tox_value
affected_dil11 <- expo_conc / 11 > tox_value
affected_dil12 <- expo_conc / 12 > tox_value
affected_dil13 <- expo_conc / 13 > tox_value
affected_dil14 <- expo_conc / 14 > tox_value
affected_dil15 <- expo_conc / 15 > tox_value
affected_dil16 <- expo_conc / 16 > tox_value
affected_dil17 <- expo_conc / 17 > tox_value

```


```{r}
# gathering the nodes of the model
# rows correspond to the variability with the mean, sd, min,...
# columns correspond to uncertainty with 2.5 and 97.5% quantiles

model <- mc(expo_conc, tox_value, 
            affected_dil1,
            affected_dil2, 
            affected_dil3, 
            affected_dil4, 
            affected_dil5, 
            affected_dil6, 
            affected_dil7, 
            affected_dil8, 
            affected_dil9, 
            affected_dil10, 
            affected_dil11, 
            affected_dil12, 
            affected_dil13, 
            affected_dil14, 
            affected_dil15, 
            affected_dil16, 
            affected_dil17)

(summary_res <- summary(model))
# for each scenario, for each node affected_dil..,
# the column mean corresponds to the estimation
# (point estimation and 95% interval estimation)
# of the proportion of affected species
# as in the model affected is equal to 1 if the species is affected 
# and to 0 if it is not affected

```

# Monte Carlo simulations for control soils

```{r}
# 1 chunk:

# Retrieval of the bootstrap results for control soils 
# (from the fit of the Weibull distribution)
boot_ctrls_conc <- bW_eed_ctrls

## MC2D: Uncertainty dimension
# specification of uncertainty and variability dimensions
ndunc(1001)
ndvar(1001)

# uncertainty on the exposition
expo_conc_shape <- mcdata(boot_ctrls_conc$estim$shape, type = "U")
expo_conc_scale <- mcdata(boot_ctrls_conc$estim$scale, type = "U")

## Code to simulate variability conditionally to uncertainty
# variability on the exposition
expo_conc <- mcstoc(rweibull, type = "VU", shape = expo_conc_shape, scale = expo_conc_scale)

#summary(expo_conc)
plot(log10(expo_conc))

# species in the SSD affected by the exposition
affected <- expo_conc > tox_value
model <- mc(expo_conc, tox_value, affected)
(summary_res_ctrl <- summary(model))

```

# Monte Carlo simulations for SAS 

```{r}
# 1 chunk:
## Uncertainty dimension

# specification of uncertainty and variability dimensions
ndunc(1001)
ndvar(1001)

# Retrieval of the bootstrap results for sludge 
# (from the fit of the LN distribution)
boot_SAS_conc <- bLN_eed_sas

# uncertainty on the exposition
boot_SAS_conc_meanlog <- mcdata(boot_SAS_conc$estim$meanlog, type = "U")
boot_SAS_conc_sdlog <- mcdata(boot_SAS_conc$estim$sdlog, type = "U")


## Code to simulate variability conditionally to uncertainty

# variability on the exposition
expo_conc <- mcstoc(rlnorm, type = "VU", meanlog = boot_SAS_conc_meanlog, 
                    sdlog = boot_SAS_conc_sdlog)

summary(expo_conc)
plot(log10(expo_conc))

# species in the SSD affected by the exposition
affected <- expo_conc > tox_value
model <- mc(expo_conc, tox_value, affected)
(summary_res_SAS <- summary(model))

```
