# Supplementary material for: A Quantitative Environmental Risk Assessment for Microplastics in Sewage Sludge Applied to Land
Source: Environ Sci Technol. 2025 Oct 20;59(49):26526–38. doi: 10.1021/acs.est.5c08026 (PMC12713786; doi:10.1021/acs.est.5c08026)
Supplement: Supplementary file 1 [file es5c08026_si_001.zip › SSD_dataset_simplified_r.csv]

Ref	Entity	described as	Base conc in nb	for calculation, considered as	Length_um	polymer	tox_value_mg_kg	tox_value_nb_kg	time	UF time	Type	UF extent effect	descriptor	Endpoint cat	UF endpoint cat	overall_UF	NOEC_eq_nb_kg
Amorim et. al (2021)	Enchytraeus crypticus	fragment	calculated	microspheres	131	acrylic	6400	4588272	28d	2	NOEC_b	1	reproduction	B	2	4	1147067.9
Amorim et. al (2021)	Enchytraeus crypticus	fragment	calculated	microspheres	304	epoxy	6400	480742	60d	1	NOEC_b	1	reproduction	B	2	2	240370.95
Amorim et. al (2021)	Enchytraeus crypticus	fragment	calculated	microspheres	180	PE	6400	2253621	60d	1	NOEC_b	1	reproduction	B	2	2	1126810.5
Amorim et. al (2021)	Enchytraeus crypticus	fragment	calculated	microspheres	141	PP	6400	4791623	60d	1	NOEC_b	1	reproduction	B	2	2	2395811.4
Boots et al 2019	Aporrectodea rosa	particles	calculated	microspheres	102.6	HDPE	1000	1861383	30d	2	LOEC_b	4	biomass	B	2	16	116336.425
Boots et al 2019	Lolium perenne L.	particles	calculated	microspheres	102.6	HDPE	1000	1861383	30d	2	LOEC_b	4	plant traits	B	2	16	116336.425
Boots et al 2019	Aporrectodea rosa	fibres	provided		2368	mixed acrylic and nylon	10	37410	30d	2	LOEC_b	4	biomass	B	2	16	2338.125
Boots et al 2019	Lolium perenne L.	fibres	provided		2368	mixed acrylic and nylon	10	37410	30d	2	LOEC_b	4	germination	B	2	16	2338.125
Cao et al. (2017)	Eisenia fetida	microspheres	calculated	microspheres	58	PS	2500	24471320	30d	2	NOEC_a	1	survival	C	4	8	3058915
Chen et al. (2020a)	Eisenia fetida	particles	calculated	microspheres	142.7	LDPE	500	357200	28d	2	NOEC_a	1	enzymatic	A	1	2	178600
Cheng et al (2021)	Metaphire guillelmi	particles	calculated	microspheres	25	HDPE	2500	321660517	28d	2	LOEC_b	4	phylum-specific bacteria abundance	A	1	8	40207564.5
Cheng et al (2021)	Bacteria	particles	calculated	microspheres	25	HDPE	2500	321660517	28d	2	LOEC_b	4	family-specific bacteria abundance	A	1	8	40207564.5
Cheng et al (2021)	Metaphire guillelmi	particles	calculated	microspheres	13	PP	2500	2388195838	28d	2	NOEC_b	1	gut dysbiosis, bacteria phylum, communities	A	1	2	1194097919
Cheng et al (2021)	Bacteria	particles	calculated	microspheres	13	PP	2500	2388195838	28d	2	LOEC_b	4	bacteria communities	A	1	8	298524479.75
de Souza Machado et al. (2019)	Allium fistulosum	fragment	calculated	microspheres	643	HDPE	22370	169165	45d	1	LOEC_b	4	plant traits	B	2	8	21145.6375
de Souza Machado et al. (2019)	Allium fistulosum	beads	calculated	microspheres	17.5	PA	22370	6931949264	45d	1	LOEC_b	4	plant traits	B	2	8	866493658
de Souza Machado et al. (2019)	Allium fistulosum	fibers	calculated	fibres	5000	PES	2237	6449812	45d	1	LOEC_b	4	plant traits	B	2	8	806226.4625
de Souza Machado et al. (2019)	Allium fistulosum	fragment	calculated	microspheres	187	PET	22370	4734384	45d	1	LOEC_b	4	plant traits	B	2	8	591797.9625
de Souza Machado et al. (2019)	Allium fistulosum	fragment	calculated	microspheres	624	PP	22370	193229	45d	1	LOEC_b	4	plant traits	B	2	8	24153.6125
de Souza Machado et al. (2019)	Allium fistulosum	fragment	calculated	microspheres	492	PS	22370	358734	45d	1	LOEC_b	4	plant traits	B	2	8	44841.7
Ding et al. (2020a)	Enchytraeus crypticus	particles	calculated	microspheres	225.6	tire	48	6653	21d	2	LOEC_b	4	gut bacterial communities	A	1	8	831.625
Ding et al. (2020a)	Bacteria	particles	calculated	microspheres	225.6	tire	48	6653	21d	2	NOEC_a	1	soil bacterial communities	A	1	2	3326.7
Ding et al. (2020a)	Fungi	particles	calculated	microspheres	225.6	tire	1200	166335	21d	2	NOEC_a	1	soil fungi communities	A	1	2	83167.6
Fei et al. (2020)	Bacteria	particles	calculated	microspheres	678	LDPE	10000	66608	49d	1	LOEC_b	4	soil bacterial communities	A	1	4	16652
Fei et al. (2020)	Bacteria	particles	calculated	microspheres	18	PVC	10000	2373038455	49d	1	NOEC_a	1	soil bacterial communities	A	1	1	2373038455
Huang et al. (2019)	Bacteria	films, fragments	provided		2000	LDPE	76	2000	90d	1	LOEC_b	4	bacteria communities	A	1	4	500
Jiang et al. (2020)	Eisenia fetida	microspheres	calculated	microspheres	1.342	PS	0.1	79021238	14d	4	LOEC_b	4	growth	B	2	32	2469413.6875
Ju et al. (2019)	Folsoma candida	beads	calculated	microspheres	189.75	PE	200	58239	28d	2	NOEC_a	1	reproduction	B	2	4	14559.75
Lahive et al. (2019)	Enchytraeus crypticus	particles	calculated	microspheres	19.95	Nylon	90000	18824235469	21d	2	LOEC_b	4	reproduction	B	2	16	1176514716.8125
Lahive et al. (2019)	Enchytraeus crypticus	particles	calculated	microspheres	77.6	Nylon	90000	319860700	21d	2	LOEC_b	4	reproduction	B	2	16	19991293.6875
Lahive et al. (2019)	Enchytraeus crypticus	particles	calculated	microspheres	150.9	Nylon	90000	43498905	21d	2	LOEC_b	4	reproduction	B	2	16	2718681.5625
Lahive et al. (2019)	Enchytraeus crypticus	particles	calculated	microspheres	140.4	PVC	90000	45005281	21d	2	NOEC_b	1	reproduction	B	2	4	11251320.25
Li et al (2021a)	Eisenia fetida	particles	calculated	microspheres	63	HDPE	2500	20100004	28d	2	LOEC_b	4	enzymatic	A	1	8	2512500.4375
Li et al (2021a)	Eisenia fetida	particles	calculated	microspheres	269	HDPE	2500	258203	28d	2	LOEC_b	4	enzymatic	A	1	8	32275.35
Li et al (2021a)	Eisenia fetida	particles	calculated	microspheres	868	HDPE	2500	7685	28d	2	LOEC_b	4	oxidative stress	A	1	8	960.6625
Li et al (2021a)	Eisenia fetida	particles	calculated	microspheres	21	PP	2500	566555043	28d	2	LOEC_b	4	enzymatic	A	1	8	70819380.4125
Li et al (2021a)	Eisenia fetida	particles	calculated	microspheres	190	PP	2500	764961	28d	2	LOEC_b	4	enzymatic	A	1	8	95620.1
Li et al (2021a)	Eisenia fetida	particles	calculated	microspheres	1164	PP	2500	3327	28d	2	LOEC_b	4	enzymatic	A	1	8	415.8625
Li et al. (2020)	Lactuca sativa L.	particles	calculated	microspheres	9	PVC	5000	9492153819	21d	2	LOEC_b	4	morphology	B	2	16	593259613.6875
Li et al. (2020)	Lactuca sativa L.	particles	calculated	microspheres	84	PVC	10000	23349868	21d	2	NOEC_a	1	morphology	B	2	4	5837467
Liang et al. (2019)	Fungi	fibers	calculated	fibres	1755	PAN	4000	3815872	42d	1	LOEC_b	4	fungi-mediated soil aggregation capacity	A	1	4	953968
Liang et al. (2019)	Fungi	fibers	calculated	fibres	1755	PAN	4000	3815872	42d	1	NOEC_b	1	fungi-mediated soil aggregation capacity	A	1	1	3815872
Liang et al. (2019)	Fungi	fibers	calculated	fibres	1755	PAN	4000	3815872	42d	1	LOEC_b	4	fungi-mediated soil aggregation capacity	A	1	4	953968
Liang et al. (2019)	Fungi	fibers	calculated	fibres	1755	PAN	4000	3815872	42d	1	LOEC_b	4	fungi-mediated soil aggregation capacity	A	1	4	953968
Liang et al. (2019)	Fungi	fibers	calculated	fibres	1755	PAN	4000	3815872	42d	1	NOEC_b	1	fungi-mediated soil aggregation capacity	A	1	1	3815872
Lwanga et al. (2016)	Lumbricus terrestris	particles	calculated	microspheres	61.5	LDPE	70000	624721199	60d	1	NOEC_a	1	growth	B	2	2	312360599.25
Ma et al (2020)	Enchytraeus crypticus	particles	calculated	microspheres	30	PA	1000	61509157	21d	2	LOEC_b	4	reproduction	B	2	16	3844322.29375
Ma et al (2020)	Enchytraeus crypticus	particles	calculated	microspheres	30	PVC	1000	51257631	21d	2	LOEC_b	4	reproduction, biomass	B	2	16	3203601.9125
Pflugmacher et al. (2020A)	Lepidum sativum	granules	calculated	microspheres	3000	PC	1000	59	7d	4	LOEC_b	4	morphology, germination	B	2	32	1.840625
Pignattelli et al. (2020)	Lepidum sativum	fragments	calculated	microspheres	62.5	PE	200	1682319	21d	2	LOEC_b	4	enzymatic	A	1	8	210289.8875
Pignattelli et al. (2020)	Lepidum sativum	fragments	calculated	microspheres	62.5	PP	200	1719293	21d	2	LOEC_b	4	enzymatic	A	1	8	214911.6375
Pignattelli et al. (2020)	Lepidum sativum	fragments	calculated	microspheres	62.5	PVC	200	1133737	21d	2	LOEC_b	4	enzymatic	A	1	8	141717.1
Pignattelli et al. (2021)	Lepidum sativum	micrometric flakes	calculated	microspheres	11.5	PET	200	181994711	6d	4	LOEC_b	4	germination, biometry	B	2	32	5687334.703125
Pignattelli et al. (2021)	Lepidum sativum	micrometric flakes	calculated	microspheres	105.7	PET	200	234051	6d	4	LOEC_b	4	germination, biometry	B	2	32	7314.103125
Pignattelli et al. (2021)	Lepidum sativum	micrometric flakes	calculated	microspheres	733.6	PET	200	701	6d	4	LOEC_b	4	germination, biometry	B	2	32	21.903125
Prendergast-Miller et al. (2019)	Lumbricus terrestris	microfibres	calculated	fibres	361.6	PES	1000	1540330	35d	2	LOEC_b	4	detoxification gene expression	A	1	8	192541.2625
Qi et al 2018	Triticum aestivum	powder	calculated	microspheres	365.6	LDPE	10000	424810	120d	1	NOEC_b	1	biomass	B	2	2	212405.1
Ren et al. (2020)	Bacteria	particles	calculated	microspheres	6.5	PE	50000	366022435781	30d	2	LOEC_b	4	phylum-specific bacterial structure	A	1	8	45752804472.6719
Ren et al. (2020)	Fungi	particles	calculated	microspheres	6.5	PE	50000	366022435781	30d	2	LOEC_b	4	phylum-specific fungal structure	A	1	8	45752804472.6719
Ren et al. (2020)	Bacteria	particles	calculated	microspheres	75	PE	50000	238267049	30d	2	LOEC_b	4	phylum-specific bacterial structure	A	1	8	29783381.1625
Ren et al. (2020)	Fungi	particles	calculated	microspheres	75	PE	50000	238267049	30d	2	LOEC_b	4	phylum-specific fungal structure	A	1	8	29783381.1625
Rodriguez-Seijo et al. (2017)	Eisenia andrei	fragments	provided		625	PE	62.5	247	28d	2	NOEC_a	1	histopathology	B	2	4	61.75
Rodríguez-Seijo et al. (2018)	Eisenia fetida	particles	provided		625	LDPE	62.5	247	28d	2	NOEC_a	1	enzymatic	A	1	2	123.5
Selonen et al. (2020)	Enchytraeus crypticus	fibers	provided		220	PES	3500	112200000	21d	2	NOEC_b	1	reproduction	B	2	4	28050000
Selonen et al. (2020)	Folsoma candida	fibers	provided		220	PES	3500	112200000	28d	2	NOEC_b	1	reproduction	B	2	4	28050000
Selonen et al. (2020)	Porcellio scaber	fibers	provided		220	PES	3500	112200000	28d	2	NOEC_b	1	energy reserves	A	1	2	56100000
Selonen et al. (2020)	Enchytraeus crypticus	fibers	calculated	fibres	11880	PES	60	21564	21d	2	NOEC_a	1	reproduction	B	2	4	5391.025
Selonen et al. (2020)	Folsoma candida	fibers	calculated	fibres	11880	PES	16000	5750425	28d	2	NOEC_b	1	reproduction	B	2	4	1437606.125
Selonen et al. (2020)	Porcellio scaber	fibers	calculated	fibres	11880	PES	16000	5750425	28d	2	NOEC_b	1	energy reserves	A	1	2	2875212.25
Selonen et al. (2020)	Oppia niten	fibers	calculated	fibres	11880	PES	3900	1401666	28d	2	NOEC_b	1	reproduction	B	2	4	350416.4925
Sobhani et al (2021a)	Eisenia fetida	particles	calculated	microspheres	95	PS	100	222757	180d	1	LOEC_b	4	reproduction	B	2	8	27844.575
Sobhani et al (2021b)	Eisenia fetida	powder	calculated	microspheres	62.5	PVC	500	2834342	28d	2	NOEC_a	1	reproduction	B	2	4	708585.475
Song et al. (2019)	Achatina fulica	fibers	provided		1257.8	PET	14	1670	28d	2	LOEC_b	4	excretion	A	1	8	208.75
van Kleunen et al. (2019)	Plantago lanceolata L.	particles	provided		1500	EPDM	20000	17600	49d	1	NOEC_a	1	survival	C	4	4	4400
van Kleunen et al. (2019)	Alopecurus pratensis L.	particles	provided		1500	EPDM	25000	22000	60d	1	LOEC_b	4	biomass	B	2	8	2750
van Kleunen et al. (2019)	Festuca guestfalica Boenn	particles	provided		1500	EPDM	25000	22000	60d	1	LOEC_b	4	biomass	B	2	8	2750
van Kleunen et al. (2019)	Lolium perenne L.	particles	provided		1500	EPDM	25000	22000	60d	1	LOEC_b	4	biomass	B	2	8	2750
van Kleunen et al. (2019)	Galium album Mill.	particles	provided		1500	EPDM	25000	22000	60d	1	LOEC_b	4	biomass	B	2	8	2750
van Kleunen et al. (2019)	Leucanthemum ircutianum	particles	provided		1500	EPDM	25000	22000	60d	1	LOEC_b	4	survival	C	4	16	1375
van Kleunen et al. (2019)	Prunella vulgaris L.	particles	provided		1500	EPDM	25000	22000	60d	1	LOEC_b	4	survival	C	4	16	1375
van Kleunen et al. (2019)	Daucus carota L.	particles	provided		1500	EPDM	25000	22000	60d	1	LOEC_b	4	biomass	B	2	8	2750
Wang et al. (2019)	Eisenia fetida	particles	calculated	microspheres	150	LDPE	10000	6150916	14d	4	LOEC_b	4	enzymatic	A	1	16	384432.23125
Wang et al. (2019)	Eisenia fetida	particles	calculated	microspheres	125	PS	10000	9778480	14d	4	LOEC_b	4	enzymatic	A	1	16	611154.98125
Wang et al. (2020)	Zea mays	particles	calculated	microspheres	127	PE	10000	10025528	30d	2	NOEC_b	1	biomass	B	2	4	2506382.075
Xu and Yu (2021b)	Eisenia fetida	microplastics	calculated	microspheres	10	PS	10	19098593	21d	2	LOEC_b	4	oxidative stress, ARG, MGE, microb div.	A	1	8	2387324.15
Xu and Yu (2021b)	Eisenia fetida	microplastics	calculated	microspheres	100	PS	10	19099	21d	2	LOEC_b	4	oxidative stress, ARG, MGE	A	1	8	2387.325
Yan et al (2020)	Bacteria	ground microplastics films	calculated	films	450	PVC	1000	178923	35d	2	LOEC_b	4	bacteria community	A	1	8	22365.375
Yi et al. (2020)	Bacteria	membranous	calculated	films	2000	PE	20000	268817	29d	2	LOEC_b	4	bacteria community	A	1	8	33602.125
Yi et al. (2020)	Bacteria	fibrous	calculated	fibres	3000	PP	20000	28789390	29d	2	LOEC_b	4	bacteria community	A	1	8	3598673.7
Zhou et al (2020)	Eisenia fetida	particles	provided		75	PP	300	39000	42d	1	LOEC_b	4	growth	B	2	8	4875
Zhu et al. (2018)	Folsoma candida	particles	calculated	microspheres	165	PVC	1000	308085	56d	1	LOEC_b	4	biomass	B	2	8	38510.625
